# Supplementary material for: Dissociable roles of the inferior longitudinal fasciculus and fornix in face and place perception
Source: eLife. 2015 Aug 29;4:e07902. doi: 10.7554/eLife.07902 (PMC4586481; doi:10.7554/eLife.07902)
Supplement: Table 1—source data 1. — Raw behavioural data from the oddity task. DOI: http://dx.doi.org/10.7554/eLife.07902.006 [file elife07902s001.csv]

	Oddity condition
Participant	Face	Scene	Size
1	0.87	0.72	0.76
2	0.94	0.94	1.00
3	0.93	0.89	0.89
4	0.93	0.85	0.91
5	0.85	0.89	0.69
6	0.78	0.87	0.54
7	0.85	0.94	1.00
8	0.83	0.85	0.76
9	0.87	0.85	0.85
10	0.74	0.83	0.80
11	0.85	0.78	0.87
12	0.80	0.93	0.81
13	0.94	0.80	0.85
14	0.83	0.89	0.85
15	0.91	0.83	0.81
16	0.89	0.70	0.78
17	0.93	0.89	0.96
18	0.96	0.93	0.85
19	0.91	0.87	0.87
20	0.96	0.81	0.85
21	0.89	0.81	0.89
22	0.93	0.87	0.85
23	0.96	0.93	1.00
24	0.78	0.89	0.93
25	0.89	0.80	0.87
26	0.76	0.85	0.83
27	0.93	0.81	0.89
28	0.70	0.72	0.50
29	0.93	0.87	0.91
