# Supplementary material for: Dissociable roles of the inferior longitudinal fasciculus and fornix in face and place perception
Source: eLife. 2015 Aug 29;4:e07902. doi: 10.7554/eLife.07902 (PMC4586481; doi:10.7554/eLife.07902)
Supplement: Table 2—source data 1. — Raw values for the DTI metrics. DOI: http://dx.doi.org/10.7554/eLife.07902.008 [file elife07902s002.csv]

	Fornix		ILF
Participant	FA	MD	FA	MD
1	0.369	1.094	0.464	0.749
2	0.331	1.013	0.411	0.754
3	0.399	1.045	0.427	0.746
4	0.388	1.037	0.437	0.758
5	0.401	1.025	0.431	0.784
6	0.371	1.070	0.423	0.772
7	0.372	1.020	0.449	0.746
8	0.361	1.106	0.405	0.754
9	0.362	1.044	0.424	0.756
10	0.378	0.995	0.378	0.786
11	0.316	1.181	0.418	0.766
12	0.407	1.005	0.417	0.778
13	0.325	1.071	0.443	0.711
14	0.342	1.125	0.472	0.783
15	0.411	1.012	0.437	0.757
16	0.364	1.084	0.402	0.756
17	0.421	0.995	0.467	0.739
18	0.401	1.025	0.471	0.737
19	0.341	1.144	0.416	0.762
20	0.388	1.024	0.424	0.722
21	0.342	1.104	0.463	0.763
22	0.408	0.975	0.411	0.760
23	0.358	1.109	0.431	0.762
24	0.422	1.003	0.404	0.754
25	0.371	1.027	0.437	0.768
26	0.372	1.037	0.413	0.776
27	0.397	1.088	0.432	0.751
28	0.311	1.166	0.435	0.759
29	0.383	1.049	0.405	0.764
