# Supplementary material for: Dissociable roles of the inferior longitudinal fasciculus and fornix in face and place perception
Source: eLife. 2015 Aug 29;4:e07902. doi: 10.7554/eLife.07902 (PMC4586481; doi:10.7554/eLife.07902)
Supplement: Figure 4—source data 1. — DOI: http://dx.doi.org/10.7554/eLife.07902.013 [file elife07902s003.csv]

	ROI
	PrC	FFA	HC
Participant	F > rest	F > rest	S < rest
1	0.02	0.52	-0.08
2	0.66	1.30	-0.18
3	0.11	0.28	-0.11
4	0.78	1.69	0.08
5	0.00	0.25	0.07
6	-0.25	0.63	0.02
7	0.09	0.98	-0.15
8	0.00	0.31	0.07
9
10
11
12
13	0.34	2.33	-0.25
14	0.21	0.00	0.28
15	0.26	1.10	-0.20
16	0.02	0.11	-0.30
17	0.07	1.18	-0.11
18	0.09	1.24	-0.18
19	0.42	0.78	-0.29
20	0.19	0.97	-0.24
21	0.14	0.36	-0.13
22	0.21	0.55	-0.07
23	-0.18	0.44	0.11
24	0.08	0.87	-0.26
25
26	0.19	0.25	0.08
27	0.17	0.69	-0.10
28	-0.14	0.92	-0.24
29	0.17	1.17	-0.24
